# Supplementary material for: Diosgenin Inhibits ROS Generation by Modulating NOX4 and Mitochondrial Respiratory Chain and Suppresses Apoptosis in Diabetic Nephropathy
Source: Nutrients. 2023 Apr 30;15(9):2164. doi: 10.3390/nu15092164 (PMC10181383; doi:10.3390/nu15092164)
Supplement: Supplementary file 1 [file nutrients-15-02164-s001.zip]

Archive with 1 entries (1 files):
- nutrients-2346259-supplementary.pdf
